# Supplementary material for: Data on the use of virgin coconut oil and bioethanol produced from sugar palm sap as raw materials for biodiesel synthesis
Source: Data Brief. 2020 Jan 25;29:105199. doi: 10.1016/j.dib.2020.105199 (PMC7005520; doi:10.1016/j.dib.2020.105199)
Supplement: Multimedia component 1 [file mmc1.xml]

<?xml version="1.0" encoding="utf-8" standalone="no"?>
<data>
  <datasets>
    <author>sanusigugule@unima.ac.id;sgugule@yahoo.com</author>
    <type>0</type>
    <dataset>
      <value>4</value>
      <reason>Data will be made available on request</reason>
      <comments />
    </dataset>
  </datasets>
</data>
